# Supplementary material for: Binding Mechanism of Inhibitors to Heat Shock Protein 90 Investigated by Multiple Independent Molecular Dynamics Simulations and Prediction of Binding Free Energy
Source: Molecules. 2023 Jun 15;28(12):4792. doi: 10.3390/molecules28124792 (PMC10304427; doi:10.3390/molecules28124792)
Supplement: Supplementary file 1 [file molecules-28-04792-s001.zip]

Archive with 1 entries (1 files):
- molecules-2391028-supplementary.pdf
